# Supplementary material for: Gut microbiome signature of Viliuisk encephalomyelitis in Yakuts includes an increase in microbes linked to lean body mass and eating behaviour
Source: Orphanet J Rare Dis. 2020 Nov 20;15:327. doi: 10.1186/s13023-020-01612-4 (PMC7678198; doi:10.1186/s13023-020-01612-4)
Supplement: Supplementary file 2 — Additional file 2. Microbial taxa differentially abundant between healthy Yakuts and residents of Moscow.. [file 13023_2020_1612_MOESM2_ESM.xlsx]

## Sheet: Лист 1 - GLMM_test_results_for_
GLMM_test_results_for_taxa-15
index	taxon	taxa_level	user_data mean, %	user_data sd, %	external_data mean, %	external_data sd, %	p_value	adjusted_p_value	lda_score	group_with_max_mean	sample size	significance
0	k__Bacteria;p__Actinobacteria	phylum	7.823636363636362	6.4011181874409075	3.452258064516129	2.9060959767144343	0.0014301167947634104	0.005005408781671937	4.470095745862637	user_data	104.0	****
1	k__Archaea;p__Euryarchaeota	phylum	0.02727272727272727	0.019582417480489105	0.2647311827956989	0.716012842135462	0.0004404252832876897	0.0030829769830138277	4.046027601524957	external_data	104.0	****
2	k__Bacteria;p__Bacteroidetes	phylum	8.429090909090908	11.975967946870213	12.395483870967741	9.72842288670898	0.15883803064431382	0.22237324290203933		external_data	104.0
3	k__Bacteria;p__Firmicutes	phylum	78.91636363636363	12.284464152096021	79.67870967741935	9.913817795446121	0.8284673077640652	0.8284673077640652		external_data	104.0
4	k__Bacteria;p__Proteobacteria	phylum	3.9963636363636366	5.757713044615217	2.4219354838709677	3.617068336467584	0.09072724549093404	0.2116969061455128		user_data	104.0
5	k__Bacteria;p__Tenericutes	phylum	0.4981818181818182	0.6327690686299987	0.396989247311828	0.5884109911516232	0.785467791078382	0.8284673077640652		user_data	104.0
6	k__Bacteria;p__Verrucomicrobia	phylum	0.2818181818181818	0.8039653789675972	1.3227956989247311	2.835578250026705	0.13982406272015577	0.22237324290203933		external_data	104.0
7	k__Bacteria;p__Firmicutes;c__Erysipelotrichi	class	9.098181818181818	7.731002308511806	2.1944086021505376	2.199717216608599	2.3856529289214882e-06	3.101348807597935e-05	4.727871221121108	user_data	104.0	****
8	k__Bacteria;p__Firmicutes;c__Clostridia	class	65.38727272727272	11.443836841413486	75.71010752688171	10.553410547400606	0.003266645365069817	0.010616597436476905	4.718358735053461	external_data	104.0	***
9	k__Bacteria;p__Actinobacteria;c__Coriobacteriia	class	3.756363636363636	2.529431386793456	1.6524731182795696	1.441268598842199	0.0014003991971603662	0.006068396521028254	4.414942852417287	user_data	104.0	****
10	k__Archaea;p__Euryarchaeota;c__Methanobacteria	class	0.02727272727272727	0.019582417480489105	0.26408602150537636	0.71620000294136	0.00029804790177921767	0.0019373113615649147	4.250698171193196	external_data	104.0	****
11	k__Bacteria;p__Actinobacteria;c__Actinobacteria	class	4.067272727272727	4.7485674220741005	1.7989247311827956	2.3649526410341934	0.04407543334014074	0.0954967722369716		user_data	104.0	**
12	k__Bacteria;p__Bacteroidetes;c__Bacteroidia	class	8.427272727272726	11.97685426213949	12.393118279569892	9.731457689933004	0.1591534332797479	0.22688391561265162		external_data	104.0
13	k__Bacteria;p__Firmicutes;c__Bacilli	class	4.430909090909091	5.921095498370757	1.7890322580645162	3.2878695473284427	0.024706248581862073	0.06423624631284139		user_data	104.0	**
14	k__Bacteria;p__Proteobacteria;c__Alphaproteobacteria	class	0.14727272727272728	0.2800354168864071	0.0713978494623656	0.1655852533422208	0.1597433524684981	0.22688391561265162		user_data	104.0
15	k__Bacteria;p__Proteobacteria;c__Betaproteobacteria	class	0.4290909090909091	0.9486589055125475	0.19247311827956992	0.42569021982642236	0.0649376458616547	0.12059848517164444		user_data	104.0	*
16	k__Bacteria;p__Proteobacteria;c__Deltaproteobacteria	class	0.17454545454545456	0.21760529891457717	0.11118279569892472	0.18851912690596773	0.6598730068550862	0.71486242409301		user_data	104.0
17	k__Bacteria;p__Proteobacteria;c__Gammaproteobacteria	class	3.245454545454545	4.9833109906719715	2.046021505376344	3.61266563478892	0.17452608893280894	0.22688391561265162		user_data	104.0
18	k__Bacteria;p__Tenericutes;c__Mollicutes	class	0.4981818181818182	0.6327690686299987	0.39139784946236555	0.5849539847684179	0.7636332713216206	0.7636332713216206		user_data	104.0
19	k__Bacteria;p__Verrucomicrobia;c__Verrucomicrobiae	class	0.28	0.8045778113678345	1.3236559139784945	2.838013762856683	0.2866831452196297	0.3388073534413805		external_data	104.0
20	k__Bacteria;p__Firmicutes;c__Erysipelotrichi;o__Erysipelotrichales	order	9.098181818181818	7.731002308511806	2.1950537634408605	2.1998624706064267	2.3994898065624127e-06	3.1193367485311364e-05	4.826155649760092	user_data	104.0	****
21	k__Bacteria;p__Firmicutes;c__Clostridia;o__Clostridiales	order	65.37818181818182	11.440910499512322	75.74688172043011	10.525152462665519	0.003041483401891649	0.00988482105614786	4.7740465175895785	external_data	104.0	****
22	k__Bacteria;p__Actinobacteria;c__Coriobacteriia;o__Coriobacteriales	order	3.756363636363636	2.529431386793456	1.6526881720430102	1.4419275776967666	0.001404590780646322	0.006086560049467395	4.424153509378143	user_data	104.0	****
23	k__Archaea;p__Euryarchaeota;c__Methanobacteria;o__Methanobacteriales	order	0.02727272727272727	0.019582417480489105	0.26408602150537636	0.71620000294136	0.00029804790177921767	0.0019373113615649147	4.199478909188864	external_data	104.0	****
24	k__Bacteria;p__Actinobacteria;c__Actinobacteria;o__Bifidobacteriales	order	3.927272727272727	4.620076919684526	1.762795698924731	2.3695897587826753	0.0769237101809357	0.12500102904402052		user_data	104.0	*
25	k__Bacteria;p__Bacteroidetes;c__Bacteroidia;o__Bacteroidales	order	8.427272727272726	11.97685426213949	12.407741935483871	9.767243932703309	0.15817059031550418	0.22846863045572827		external_data	104.0
26	k__Bacteria;p__Firmicutes;c__Bacilli;o__Lactobacillales	order	4.036363636363636	5.824942095267826	1.647956989247312	3.2056296444700085	0.03718492799689225	0.09431732900558294		user_data	104.0	**
27	k__Bacteria;p__Firmicutes;c__Bacilli;o__Turicibacterales	order	0.15272727272727274	0.21032835407744155	0.05440860215053764	0.11878834856146456	0.04353107492565367	0.09431732900558294		user_data	104.0	**
28	k__Bacteria;p__Proteobacteria;c__Betaproteobacteria;o__Burkholderiales	order	0.4290909090909091	0.9486589055125475	0.19053763440860216	0.4222173052880786	0.06194039903553641	0.11503216963742476		user_data	104.0	*
29	k__Bacteria;p__Proteobacteria;c__Deltaproteobacteria;o__Desulfovibrionales	order	0.17454545454545456	0.21760529891457717	0.11096774193548388	0.18856597782122664	0.652447665779749	0.706818304594728		user_data	104.0
30	k__Bacteria;p__Proteobacteria;c__Gammaproteobacteria;o__Enterobacteriales	order	2.8145454545454545	4.674301821733505	1.9608602150537635	3.582516582862063	0.3017238690184195	0.3565827542944958		user_data	104.0
31	k__Bacteria;p__Tenericutes;c__Mollicutes;o__RF39	order	0.4981818181818182	0.6327690686299987	0.38838709677419353	0.5827360204337175	0.7503110695459514	0.7503110695459514		user_data	104.0
32	k__Bacteria;p__Verrucomicrobia;c__Verrucomicrobiae;o__Verrucomicrobiales	order	0.28	0.8045778113678345	1.3243010752688171	2.839637792232332	0.28644310904941184	0.3565827542944958		external_data	104.0
33	k__Bacteria;p__Firmicutes;c__Erysipelotrichi;o__Erysipelotrichales;f__Erysipelotrichaceae	family	9.098181818181818	7.731002308511806	2.1976344086021506	2.2038126288099154	2.4676223366920577e-06	2.3031141809125874e-05	4.645011957524307	user_data	104.0	****
34	k__Bacteria;p__Firmicutes;c__Clostridia;o__Clostridiales;f__	family	5.738181818181818	2.0166841289684063	13.353118279569891	5.347680027281175	3.1293561671964504e-11	8.762197268150061e-10	4.628147165076937	external_data	104.0	****
35	k__Bacteria;p__Firmicutes;c__Clostridia;o__Clostridiales;f__Lachnospiraceae	family	20.38909090909091	5.092271246338022	27.477204301075275	9.895269029860424	0.009274979403903007	0.03709991761561203	4.585586892816741	external_data	104.0	***
36	k__Bacteria;p__Firmicutes;c__Bacilli;o__Lactobacillales;f__Lactobacillaceae	family	3.0127272727272723	5.800860580213454	0.06580645161290323	0.2738586189700502	1.7825105326238169e-06	2.3031141809125874e-05	4.544569745560005	user_data	104.0	****
37	k__Bacteria;p__Bacteroidetes;c__Bacteroidia;o__Bacteroidales;f__Bacteroidaceae	family	1.6454545454545453	3.409218421857697	7.065376344086021	5.510831672132637	0.00012068480153906414	0.000844793610773449	4.473332836409574	external_data	104.0	****
38	k__Bacteria;p__Actinobacteria;c__Coriobacteriia;o__Coriobacteriales;f__Coriobacteriaceae	family	3.756363636363636	2.529431386793456	1.6539784946236555	1.4430963870557012	0.001424307299307177	0.0066467673967668265	4.283074275424879	user_data	104.0	****
39	k__Archaea;p__Euryarchaeota;c__Methanobacteria;o__Methanobacteriales;f__Methanobacteriaceae	family	0.02727272727272727	0.019582417480489105	0.2647311827956989	0.7179025473713384	0.0002977971424041776	0.0016676639974633947	3.8959292633524116	external_data	104.0	****
40	k__Bacteria;p__Actinobacteria;c__Actinobacteria;o__Bifidobacteriales;f__Bifidobacteriaceae	family	3.927272727272727	4.620076919684526	1.7653763440860215	2.3758754172199503	0.07761194543166776	0.16716419016051517		user_data	104.0
41	k__Bacteria;p__Bacteroidetes;c__Bacteroidia;o__Bacteroidales;f__Porphyromonadaceae	family	0.2690909090909091	0.38915887256899795	0.37548387096774194	0.4576530030986694	0.3597062164200592	0.5222154544207482		external_data	104.0
42	k__Bacteria;p__Bacteroidetes;c__Bacteroidia;o__Bacteroidales;f__Prevotellaceae	family	4.952727272727273	10.613673077608293	3.4963440860215056	8.470669418513145	0.635755922232948	0.7942841148623031		user_data	104.0
43	k__Bacteria;p__Bacteroidetes;c__Bacteroidia;o__Bacteroidales;f__Rikenellaceae	family	0.38727272727272727	0.8461365772958976	0.6236559139784947	0.8475591582692621	0.5736044919240532	0.7648059892320709		external_data	104.0
44	k__Bacteria;p__Bacteroidetes;c__Bacteroidia;o__Bacteroidales;f__S24-7	family	0.4272727272727273	0.42006689746647197	0.23526881720430107	0.5025988190382076	0.7463805878901864	0.8091301461540724		user_data	104.0
45	k__Bacteria;p__Bacteroidetes;c__Bacteroidia;o__Bacteroidales;f__[Barnesiellaceae]	family	0.08181818181818182	0.25247207520898346	0.2692473118279569	0.333241610689488	0.7275033180347252	0.8091301461540724		external_data	104.0
46	k__Bacteria;p__Bacteroidetes;c__Bacteroidia;o__Bacteroidales;f__[Odoribacteraceae]	family	0.045454545454545456	0.07773657573247982	0.13333333333333333	0.1192930189607081	0.2178091872577692	0.3811660777010961		external_data	104.0
47	k__Bacteria;p__Bacteroidetes;c__Bacteroidia;o__Bacteroidales;f__[Paraprevotellaceae]	family	0.5781818181818181	0.9426637131199322	0.20193548387096774	0.3450549529695986	0.13590525625944658	0.27181051251889315		user_data	104.0
48	k__Bacteria;p__Firmicutes;c__Bacilli;o__Lactobacillales;f__Enterococcaceae	family	0.02727272727272727	0.03933328664142534	0.09290322580645162	0.303706779376188	0.0206262870513298	0.07219200467965431		external_data	104.0	**
49	k__Bacteria;p__Firmicutes;c__Bacilli;o__Lactobacillales;f__Streptococcaceae	family	0.9818181818181819	1.1151340578343705	1.4653763440860215	3.060373355232805	0.3730110388719631	0.5222154544207482		external_data	104.0
50	k__Bacteria;p__Firmicutes;c__Bacilli;o__Turicibacterales;f__Turicibacteraceae	family	0.15272727272727274	0.21032835407744155	0.05440860215053764	0.11878834856146456	0.04353107492565367	0.12188700979183027		user_data	104.0	*
51	k__Bacteria;p__Firmicutes;c__Clostridia;o__Clostridiales;f__Clostridiaceae	family	3.1127272727272723	2.0914766028252116	1.9840860215053762	1.3560142706762786	0.02349906213034808	0.07310819329441624		user_data	104.0	**
52	k__Bacteria;p__Firmicutes;c__Clostridia;o__Clostridiales;f__Peptococcaceae	family	0.3090909090909091	0.5292439641164735	0.06279569892473118	0.1584763853471032	0.05223768447153367	0.13296865138208572		user_data	104.0	*
53	k__Bacteria;p__Firmicutes;c__Clostridia;o__Clostridiales;f__Ruminococcaceae	family	29.86181818181818	7.160972278045919	29.553333333333335	9.53142322393855	0.9340514505319837	0.9686459486998349		user_data	104.0
54	k__Bacteria;p__Firmicutes;c__Clostridia;o__Clostridiales;f__Veillonellaceae	family	4.318181818181819	2.8935094080052477	2.3776344086021504	2.4869065284800502	0.05864502177058444	0.1368383841313637		user_data	104.0	*
55	k__Bacteria;p__Firmicutes;c__Clostridia;o__Clostridiales;f__[Mogibacteriaceae]	family	0.2563636363636364	0.13930168225002149	0.18451612903225803	0.16810465332951705	0.20361173360172477	0.3800752360565529		user_data	104.0
56	k__Bacteria;p__Proteobacteria;c__Betaproteobacteria;o__Burkholderiales;f__Alcaligenaceae	family	0.06545454545454545	0.14373989364401724	0.17698924731182797	0.4092473683318321	0.9727049875931947	0.9727049875931947		external_data	104.0
57	k__Bacteria;p__Proteobacteria;c__Deltaproteobacteria;o__Desulfovibrionales;f__Desulfovibrionaceae	family	0.17454545454545456	0.21760529891457717	0.11096774193548388	0.18856597782122664	0.652447665779749	0.7942841148623031		user_data	104.0
58	k__Bacteria;p__Proteobacteria;c__Gammaproteobacteria;o__Enterobacteriales;f__Enterobacteriaceae	family	2.8145454545454545	4.674301821733505	1.964516129032258	3.5929191163483734	0.30453185582843956	0.4737162201775726		user_data	104.0
59	k__Bacteria;p__Tenericutes;c__Mollicutes;o__RF39;f__	family	0.4981818181818182	0.6327690686299987	0.3886021505376344	0.5829727144573978	0.7513351357144958	0.8091301461540724		user_data	104.0
60	k__Bacteria;p__Verrucomicrobia;c__Verrucomicrobiae;o__Verrucomicrobiales;f__Verrucomicrobiaceae	family	0.28	0.8045778113678345	1.3253763440860213	2.8432483918055618	0.28603895076827707	0.47112297773598577		external_data	104.0
61	k__Bacteria;p__Firmicutes;c__Clostridia;o__Clostridiales;f__;g__	genus	5.738181818181818	2.0166841289684063	13.390967741935485	5.360187379270887	2.7336601749096823e-11	1.2848202822075508e-09	4.5802958883737155	external_data	104.0	****
62	k__Bacteria;p__Bacteroidetes;c__Bacteroidia;o__Bacteroidales;f__Bacteroidaceae;g__Bacteroides	genus	1.6454545454545453	3.409218421857697	7.083440860215053	5.521447234043847	0.00011671047736526476	0.001639410152846603	4.460179930881596	external_data	104.0	****
63	k__Bacteria;p__Firmicutes;c__Erysipelotrichi;o__Erysipelotrichales;f__Erysipelotrichaceae;g__Catenibacterium	genus	5.987272727272728	6.992558500303398	0.3838709677419356	1.1113732977746904	0.002169203729404963	0.014564653611719037	4.4479508687142	user_data	104.0	***
64	k__Bacteria;p__Firmicutes;c__Clostridia;o__Clostridiales;f__Lachnospiraceae;g__	genus	8.05090909090909	4.019537410167437	12.776774193548384	6.536818660198803	0.003660162270721991	0.01911418074710373	4.352531141822572	external_data	104.0	***
65	k__Bacteria;p__Firmicutes;c__Bacilli;o__Lactobacillales;f__Lactobacillaceae;g__Lactobacillus	genus	3.01090909090909	5.8010304014897445	0.06494623655913978	0.2744246127395179	3.7632072012287476e-06	8.843536922887557e-05	4.316608200038395	user_data	104.0	****
66	k__Bacteria;p__Firmicutes;c__Clostridia;o__Clostridiales;f__Lachnospiraceae;g__[Ruminococcus]	genus	1.7272727272727273	0.793165016753546	0.6995698924731182	0.9261783125405272	0.010189431644505035	0.03990860727431139	3.9495848155654363	user_data	104.0	***
67	k__Bacteria;p__Actinobacteria;c__Coriobacteriia;o__Coriobacteriales;f__Coriobacteriaceae;g__Adlercreutzia	genus	0.0018181818181818182	0.005749595745760689	0.13483870967741937	0.32323503517398366	0.00013952426832737047	0.001639410152846603	3.850126829866733	external_data	104.0	****
68	k__Bacteria;p__Firmicutes;c__Clostridia;o__Clostridiales;f__Ruminococcaceae;g__Oscillospira	genus	0.5272727272727273	0.20436557747379658	0.9886021505376346	0.5989338042979867	0.0029329560803269495	0.01723111697192083	3.8275879199143183	external_data	104.0	***
69	k__Bacteria;p__Actinobacteria;c__Coriobacteriia;o__Coriobacteriales;f__Coriobacteriaceae;g__	genus	1.8363636363636369	1.4347079064602328	0.7202150537634409	0.8575408432476557	0.005530790925676515	0.02599471735067962	3.8130124349664545	user_data	104.0	***
70	k__Bacteria;p__Firmicutes;c__Clostridia;o__Clostridiales;f__Lachnospiraceae;g__Anaerostipes	genus	0.07272727272727272	0.09274509632623162	0.2221505376344086	0.36170994576497667	0.007322508230679101	0.03128708062199252	3.7169550876536612	external_data	104.0	***
71	k__Bacteria;p__Firmicutes;c__Clostridia;o__Clostridiales;f__Lachnospiraceae;g__Lachnobacterium	genus	0.04	0.0282842712474619	0.3511827956989247	0.8024128257510709	0.000473704962228905	0.0037106888707930893	3.6762753864380944	external_data	104.0	****
72	k__Archaea;p__Euryarchaeota;c__Methanobacteria;o__Methanobacteriales;f__Methanobacteriaceae;g__Methanobrevibacter	genus	0.02727272727272727	0.019582417480489105	0.23440860215053763	0.6472065073466192	0.00023226122691110947	0.002183255532964429	3.4299918260930355	external_data	104.0	****
73	k__Bacteria;p__Actinobacteria;c__Actinobacteria;o__Bifidobacteriales;f__Bifidobacteriaceae;g__Bifidobacterium	genus	3.9254545454545453	4.614940881402814	1.7703225806451615	2.3822905990017813	0.08052372173264899	0.18923074607172513		user_data	104.0
74	k__Bacteria;p__Actinobacteria;c__Coriobacteriia;o__Coriobacteriales;f__Coriobacteriaceae;g__Collinsella	genus	1.7018181818181817	1.248954604181347	0.6731182795698923	0.742993043997922	0.015401837736517052	0.055683567201253954		user_data	104.0	**
75	k__Bacteria;p__Bacteroidetes;c__Bacteroidia;o__Bacteroidales;f__Porphyromonadaceae;g__Parabacteroides	genus	0.2581818181818182	0.389260795537065	0.37591397849462366	0.4590926923042691	0.30899436909238975	0.44008288931340356		external_data	104.0
76	k__Bacteria;p__Bacteroidetes;c__Bacteroidia;o__Bacteroidales;f__Prevotellaceae;g__Prevotella	genus	4.947272727272728	10.596813492665952	3.500860215053764	8.476145357427816	0.6382452686678033	0.731647015302116		user_data	104.0
77	k__Bacteria;p__Bacteroidetes;c__Bacteroidia;o__Bacteroidales;f__Rikenellaceae;g__	genus	0.38727272727272727	0.8461365772958976	0.6247311827956991	0.8502062891962888	0.5706324713889674	0.6876852860328582		external_data	104.0
78	k__Bacteria;p__Bacteroidetes;c__Bacteroidia;o__Bacteroidales;f__S24-7;g__	genus	0.4272727272727273	0.42006689746647197	0.23612903225806453	0.5048432786903757	0.7525945603595883	0.7717029984128113		user_data	104.0
79	k__Bacteria;p__Bacteroidetes;c__Bacteroidia;o__Bacteroidales;f__[Barnesiellaceae];g__	genus	0.08181818181818182	0.25247207520898346	0.26967741935483863	0.3336679555244673	0.7289719460120525	0.7717029984128113		external_data	104.0
80	k__Bacteria;p__Bacteroidetes;c__Bacteroidia;o__Bacteroidales;f__[Paraprevotellaceae];g__Paraprevotella	genus	0.02727272727272728	0.04287209499109671	0.12172043010752688	0.21187652955473646	0.02107228388939621	0.07074266734297299		external_data	104.0	**
81	k__Bacteria;p__Firmicutes;c__Bacilli;o__Lactobacillales;f__Enterococcaceae;g__Enterococcus	genus	0.021818181818181816	0.039501019968000775	0.09311827956989249	0.30528667470408666	0.0265589760540709	0.08321812496942214		external_data	104.0	**
82	k__Bacteria;p__Firmicutes;c__Bacilli;o__Lactobacillales;f__Streptococcaceae;g__Lactococcus	genus	0.04363636363636363	0.11964133728263344	0.21591397849462368	0.5747411508233624	0.3573219345661057	0.4798323121316277		external_data	104.0
83	k__Bacteria;p__Firmicutes;c__Bacilli;o__Lactobacillales;f__Streptococcaceae;g__Streptococcus	genus	0.9363636363636364	1.1190196417747482	1.2488172043010752	2.839541780943805	0.541218521410779	0.6694018554291215		external_data	104.0
84	k__Bacteria;p__Firmicutes;c__Bacilli;o__Turicibacterales;f__Turicibacteraceae;g__Turicibacter	genus	0.15272727272727274	0.21032835407744155	0.05440860215053764	0.11878834856146456	0.04353107492565367	0.10768213271082751		user_data	104.0	*
85	k__Bacteria;p__Firmicutes;c__Clostridia;o__Clostridiales;f__Christensenellaceae;g__	genus	0.6218181818181819	0.8203970012557467	0.7754838709677419	1.6938271967117833	0.6841449626999296	0.7655907915927784		external_data	104.0
86	k__Bacteria;p__Firmicutes;c__Clostridia;o__Clostridiales;f__Clostridiaceae;g__	genus	0.9745454545454545	0.6419340611332095	0.5043010752688171	0.6927635135439573	0.04263912948373967	0.10768213271082751		user_data	104.0	*
87	k__Bacteria;p__Firmicutes;c__Clostridia;o__Clostridiales;f__Clostridiaceae;g__Clostridium	genus	1.1727272727272726	1.0771772109553994	1.0501075268817204	0.925563466421106	0.7040365955873509	0.7695283719210579		user_data	104.0
88	k__Bacteria;p__Firmicutes;c__Clostridia;o__Clostridiales;f__Clostridiaceae;g__SMB53	genus	0.9472727272727273	0.9238367713862062	0.41118279569892474	0.5528068154318314	0.033252099521575894	0.0919322751478863		user_data	104.0	**
89	k__Bacteria;p__Firmicutes;c__Clostridia;o__Clostridiales;f__Lachnospiraceae;g__Blautia	genus	5.854545454545454	3.337697528744693	7.911827956989249	4.974507258515647	0.11793338533271891	0.24232073368353424		external_data	104.0
90	k__Bacteria;p__Firmicutes;c__Clostridia;o__Clostridiales;f__Lachnospiraceae;g__Coprococcus	genus	1.4254545454545455	0.7690887599368209	1.9847311827956993	2.059101793635884	0.22739767789864895	0.39584040226801853		external_data	104.0
91	k__Bacteria;p__Firmicutes;c__Clostridia;o__Clostridiales;f__Lachnospiraceae;g__Dorea	genus	2.272727272727273	0.8043189203418223	1.8227956989247314	1.1190956079649526	0.2253690417427146	0.39584040226801853		user_data	104.0
92	k__Bacteria;p__Firmicutes;c__Clostridia;o__Clostridiales;f__Lachnospiraceae;g__Lachnospira	genus	0.4381818181818181	0.6706552858187984	1.0733333333333333	1.4618071988940098	0.13570250756949548	0.265750743990262		external_data	104.0
93	k__Bacteria;p__Firmicutes;c__Clostridia;o__Clostridiales;f__Lachnospiraceae;g__Roseburia	genus	0.44727272727272727	0.2887304785716228	0.6926881720430106	1.752196249985215	0.4479043964253661	0.5847640731108946		external_data	104.0
94	k__Bacteria;p__Firmicutes;c__Clostridia;o__Clostridiales;f__Peptococcaceae;g__Peptococcus	genus	0.3054545454545454	0.5307347160710096	0.044731182795698925	0.1562021807968691	0.2644162117936382	0.42853661911382745		user_data	104.0
95	k__Bacteria;p__Firmicutes;c__Clostridia;o__Clostridiales;f__Ruminococcaceae;g__	genus	16.62181818181818	6.830559431610293	11.850752688172044	5.4092406472347925	0.03263185291786464	0.0919322751478863		user_data	104.0	**
96	k__Bacteria;p__Firmicutes;c__Clostridia;o__Clostridiales;f__Ruminococcaceae;g__Faecalibacterium	genus	9.618181818181817	4.846835552815161	12.394408602150538	7.214445702948095	0.2813974811101992	0.43224143427450723		external_data	104.0
97	k__Bacteria;p__Firmicutes;c__Clostridia;o__Clostridiales;f__Ruminococcaceae;g__Ruminococcus	genus	3.0927272727272723	2.6550161475594933	4.397204301075269	3.7964019087663425	0.17723275082374454	0.3331975715486397		external_data	104.0
98	k__Bacteria;p__Firmicutes;c__Clostridia;o__Clostridiales;f__Veillonellaceae;g__Dialister	genus	2.7145454545454544	2.3394030459863577	1.106021505376344	2.1236361289400945	0.33987972183408494	0.46983373312358795		user_data	104.0
99	k__Bacteria;p__Firmicutes;c__Clostridia;o__Clostridiales;f__Veillonellaceae;g__Phascolarctobacterium	genus	0.05818181818181818	0.1777545898560035	0.8855913978494624	1.185777239198523	0.1185824866961976	0.24232073368353424		external_data	104.0
100	k__Bacteria;p__Firmicutes;c__Clostridia;o__Clostridiales;f__[Mogibacteriaceae];g__	genus	0.21818181818181823	0.09043512811233373	0.18279569892473113	0.1693654545230574	0.504625844783082	0.6410112082379691		user_data	104.0
101	k__Bacteria;p__Firmicutes;c__Erysipelotrichi;o__Erysipelotrichales;f__Erysipelotrichaceae;g__	genus	0.31090909090909086	0.5801168306385212	0.7569892473118278	1.1041542133081321	0.2548518890021426	0.4277870993964537		external_data	104.0
102	k__Bacteria;p__Firmicutes;c__Erysipelotrichi;o__Erysipelotrichales;f__Erysipelotrichaceae;g__[Eubacterium]	genus	2.5727272727272728	2.749932531103233	0.9578494623655912	1.4611660165347586	0.10243517963047695	0.2292596877444008		user_data	104.0
103	k__Bacteria;p__Proteobacteria;c__Betaproteobacteria;o__Burkholderiales;f__Alcaligenaceae;g__Sutterella	genus	0.06545454545454545	0.14373989364401724	0.1761290322580645	0.4095133021539092	0.978828668460651	0.978828668460651		external_data	104.0
104	k__Bacteria;p__Proteobacteria;c__Deltaproteobacteria;o__Desulfovibrionales;f__Desulfovibrionaceae;g__Desulfovibrio	genus	0.16181818181818183	0.19267580787983934	0.0810752688172043	0.17257980772248496	0.6039821691217426	0.7096790487180475		user_data	104.0
105	k__Bacteria;p__Proteobacteria;c__Gammaproteobacteria;o__Enterobacteriales;f__Enterobacteriaceae;g__	genus	2.809090909090909	4.672490973862491	1.964301075268817	3.5991825230300374	0.3080423689140777	0.44008288931340356		user_data	104.0
106	k__Bacteria;p__Tenericutes;c__Mollicutes;o__RF39;f__;g__	genus	0.4981818181818182	0.6327690686299987	0.38946236559139785	0.5846538643135523	0.7552837856806238	0.7717029984128113		user_data	104.0
107	k__Bacteria;p__Verrucomicrobia;c__Verrucomicrobiae;o__Verrucomicrobiales;f__Verrucomicrobiaceae;g__Akkermansia	genus	0.28	0.8045778113678345	1.3279569892473118	2.8493698828570624	0.28509541409595157	0.43224143427450723		external_data	104.0
108	k__Bacteria;p__Firmicutes;c__Clostridia;o__Clostridiales;f__;g__;s__	species	5.738181818181818	2.0166841289684063	13.429247311827957	5.369639509847805	2.3368143531477754e-11	7.127283777100714e-10	4.586059014625286	external_data	104.0	****
109	k__Bacteria;p__Firmicutes;c__Erysipelotrichi;o__Erysipelotrichales;f__Erysipelotrichaceae;g__Catenibacterium;s__	species	5.987272727272728	6.992558500303398	0.38602150537634405	1.1158671248843806	0.0022531978424596534	0.010572697568464528	4.469577858124217	user_data	104.0	***
110	k__Bacteria;p__Firmicutes;c__Clostridia;o__Clostridiales;f__Lachnospiraceae;g__;s__	species	8.05090909090909	4.019537410167437	12.813548387096775	6.553360238816549	0.0034620080438060776	0.01407883271147805	4.369924270438563	external_data	104.0	***
111	k__Bacteria;p__Bacteroidetes;c__Bacteroidia;o__Bacteroidales;f__Bacteroidaceae;g__Bacteroides;s__	species	1.2945454545454547	3.027595396399182	5.391612903225806	4.358748288884668	0.00029569233544084883	0.0020041369402101976	4.315601744972557	external_data	104.0	****
112	k__Bacteria;p__Firmicutes;c__Clostridia;o__Clostridiales;f__Lachnospiraceae;g__[Ruminococcus];s__	species	1.401818181818182	0.6803450753019408	0.1735483870967742	0.3490590890647152	1.9201278314195666e-05	0.00019521299619432262	4.083705718806756	user_data	104.0	****
113	k__Bacteria;p__Firmicutes;c__Clostridia;o__Clostridiales;f__Lachnospiraceae;g__Blautia;s__producta	species	1.2818181818181815	0.810228005864771	0.2270967741935484	0.45034414712507287	0.006628589656204603	0.0224635538349156	3.991404153019108	user_data	104.0	***
114	k__Bacteria;p__Actinobacteria;c__Coriobacteriia;o__Coriobacteriales;f__Coriobacteriaceae;g__Adlercreutzia;s__	species	0.0018181818181818182	0.005749595745760689	0.13483870967741937	0.32323503517398366	0.00013952426832737047	0.0010638725459961999	3.89922479785707	external_data	104.0	****
115	k__Bacteria;p__Actinobacteria;c__Coriobacteriia;o__Coriobacteriales;f__Coriobacteriaceae;g__;s__	species	1.8363636363636369	1.4347079064602328	0.7232258064516128	0.8612133991665013	0.005805487171938581	0.020831453969897263	3.823120427147179	user_data	104.0	***
116	k__Bacteria;p__Firmicutes;c__Clostridia;o__Clostridiales;f__Lachnospiraceae;g__Blautia;s__obeum	species	0.02909090909090909	0.027453943400984542	1.0550537634408603	1.1525368220329233	4.437777226811836e-19	2.7070441083552197e-17	3.7860150240403057	external_data	104.0	****
117	k__Bacteria;p__Firmicutes;c__Clostridia;o__Clostridiales;f__Lachnospiraceae;g__Coprococcus;s__	species	1.24	0.6352665868465273	0.7533333333333334	0.4853317972325921	0.008889079685634248	0.02711169304118446	3.708960723286121	user_data	104.0	***
118	k__Bacteria;p__Firmicutes;c__Clostridia;o__Clostridiales;f__Clostridiaceae;g__Clostridium;s__	species	0.30363636363636365	0.15627904688686758	1.0539784946236557	0.9295844137748965	1.6357400800392204e-07	3.3260048294130815e-06	3.683919508445722	external_data	104.0	****
119	k__Bacteria;p__Bacteroidetes;c__Bacteroidia;o__Bacteroidales;f__Bacteroidaceae;g__Bacteroides;s__uniformis	species	0.1290909090909091	0.2252051406427056	0.9049462365591399	1.2342309639521727	0.00033806218823090724	0.0020621793482085344	3.655060159514903	external_data	104.0	****
120	k__Bacteria;p__Firmicutes;c__Clostridia;o__Clostridiales;f__Lachnospiraceae;g__[Ruminococcus];s__torques	species	0.009090909090909092	0.013111095547141778	0.25956989247311824	0.49702753862064847	1.6311706397688313e-06	2.4875352256474676e-05	3.544899407536196	external_data	104.0	****
121	k__Bacteria;p__Bacteroidetes;c__Bacteroidia;o__Bacteroidales;f__Bacteroidaceae;g__Bacteroides;s__ovatus	species	0.02909090909090909	0.037526849891909624	0.3225806451612903	0.5527738521931016	0.000592466673128973	0.003011705588405613	3.5289680248017428	external_data	104.0	****
122	k__Bacteria;p__Firmicutes;c__Clostridia;o__Clostridiales;f__Ruminococcaceae;g__Oscillospira;s__	species	0.5272727272727273	0.20436557747379658	0.9918279569892474	0.6024411740997331	0.002829430213094599	0.012328231642769322	3.519053896116166	external_data	104.0	***
123	k__Bacteria;p__Firmicutes;c__Clostridia;o__Clostridiales;f__Lachnospiraceae;g__Anaerostipes;s__	species	0.07272727272727272	0.09274509632623162	0.22279569892473122	0.36272079843305005	0.00719375008366485	0.02309572395281873	3.4981649507062342	external_data	104.0	***
124	k__Bacteria;p__Bacteroidetes;c__Bacteroidia;o__Bacteroidales;f__Bacteroidaceae;g__Bacteroides;s__caccae	species	0.0018181818181818182	0.005749595745760689	0.07591397849462365	0.1789469589170963	0.005000158283224907	0.019063103454794957	3.491605990569494	external_data	104.0	***
125	k__Bacteria;p__Firmicutes;c__Bacilli;o__Lactobacillales;f__Streptococcaceae;g__Lactococcus;s__	species	0.005454545454545454	0.012331509060227758	0.20881720430107525	0.5697270605956678	1.851482412718975e-05	0.00019521299619432262	3.4624325908777207	external_data	104.0	****
126	k__Bacteria;p__Firmicutes;c__Clostridia;o__Clostridiales;f__Lachnospiraceae;g__Lachnobacterium;s__	species	0.04	0.0282842712474619	0.3511827956989247	0.8024128257510709	0.000473704962228905	0.0026269093359966547	3.3425616780994254	external_data	104.0	****
127	k__Archaea;p__Euryarchaeota;c__Methanobacteria;o__Methanobacteriales;f__Methanobacteriaceae;g__Methanobrevibacter;s__	species	0.02727272727272727	0.019582417480489105	0.2350537634408602	0.6484234373453351	0.00011822474555466977	0.0010302442112621222	3.242159584904349	external_data	104.0	****
128	k__Bacteria;p__Actinobacteria;c__Actinobacteria;o__Bifidobacteriales;f__Bifidobacteriaceae;g__Bifidobacterium;s__	species	0.1781818181818182	0.32016524658989287	0.23978494623655916	0.776584718314506	0.674545691711995	0.762294024117394		external_data	104.0
129	k__Bacteria;p__Actinobacteria;c__Actinobacteria;o__Bifidobacteriales;f__Bifidobacteriaceae;g__Bifidobacterium;s__adolescentis	species	2.869090909090909	2.843728201260561	1.46989247311828	1.9636692090653962	0.18991508110999375	0.3309948556488463		user_data	104.0
130	k__Bacteria;p__Actinobacteria;c__Coriobacteriia;o__Coriobacteriales;f__Coriobacteriaceae;g__Collinsella;s__aerofaciens	species	1.647272727272727	1.2096963624216608	0.6709677419354838	0.7423908840805287	0.01976332583197148	0.05355872155221537		user_data	104.0	**
131	k__Bacteria;p__Bacteroidetes;c__Bacteroidia;o__Bacteroidales;f__Bacteroidaceae;g__Bacteroides;s__fragilis	species	0.08545454545454545	0.209083003803128	0.13870967741935486	0.5363982347570074	0.7076815672977723	0.7708674215207877		external_data	104.0
132	k__Bacteria;p__Bacteroidetes;c__Bacteroidia;o__Bacteroidales;f__Bacteroidaceae;g__Bacteroides;s__plebeius	species	0.06909090909090909	0.21223719772738603	0.15892473118279568	0.539736021430133	0.639239538434614	0.762294024117394		external_data	104.0
133	k__Bacteria;p__Bacteroidetes;c__Bacteroidia;o__Bacteroidales;f__Porphyromonadaceae;g__Parabacteroides;s__	species	0.13454545454545455	0.10586128456734283	0.3393548387096774	0.44020964324224954	0.017993045623719266	0.052265513478422634		external_data	104.0	**
134	k__Bacteria;p__Bacteroidetes;c__Bacteroidia;o__Bacteroidales;f__Prevotellaceae;g__Prevotella;s__	species	0.13454545454545455	0.27975195624837623	0.05612903225806452	0.13402802032559014	0.21111641224883645	0.3488588798870334		user_data	104.0
135	k__Bacteria;p__Bacteroidetes;c__Bacteroidia;o__Bacteroidales;f__Prevotellaceae;g__Prevotella;s__copri	species	3.8436363636363637	7.844088999457168	3.3352688172043012	8.457411789374403	0.8637292358901041	0.8781247231549392		user_data	104.0
136	k__Bacteria;p__Bacteroidetes;c__Bacteroidia;o__Bacteroidales;f__Prevotellaceae;g__Prevotella;s__stercorea	species	0.9690909090909089	2.688431291648971	0.12408602150537633	0.4381639025564821	0.21160292714459403	0.3488588798870334		user_data	104.0
137	k__Bacteria;p__Bacteroidetes;c__Bacteroidia;o__Bacteroidales;f__Rikenellaceae;g__;s__	species	0.38727272727272727	0.8461365772958976	0.6255913978494625	0.8506613017227148	0.5680297326145002	0.6929962737896902		external_data	104.0
138	k__Bacteria;p__Bacteroidetes;c__Bacteroidia;o__Bacteroidales;f__S24-7;g__;s__	species	0.4272727272727273	0.42006689746647197	0.23741935483870968	0.5078415281265468	0.7617403865072567	0.7875620945244519		user_data	104.0
139	k__Bacteria;p__Bacteroidetes;c__Bacteroidia;o__Bacteroidales;f__[Barnesiellaceae];g__;s__	species	0.08181818181818182	0.25247207520898346	0.2698924731182796	0.3346206152942541	0.7298425246765998	0.7810595439521506		external_data	104.0
140	k__Bacteria;p__Bacteroidetes;c__Bacteroidia;o__Bacteroidales;f__[Paraprevotellaceae];g__Paraprevotella;s__	species	0.02727272727272728	0.04287209499109671	0.12172043010752688	0.21187652955473646	0.02107228388939621	0.05355872155221537		external_data	104.0	**
141	k__Bacteria;p__Bacteroidetes;c__Bacteroidia;o__Bacteroidales;f__[Paraprevotellaceae];g__[Prevotella];s__	species	0.49636363636363634	0.9500552398032893	0.06537634408602151	0.21924876203858365	0.39513220269708116	0.5356236525449322		user_data	104.0
142	k__Bacteria;p__Firmicutes;c__Bacilli;o__Lactobacillales;f__Enterococcaceae;g__Enterococcus;s__	species	0.021818181818181816	0.039501019968000775	0.09118279569892473	0.3037749926436094	0.020885845022998274	0.05355872155221537		external_data	104.0	**
143	k__Bacteria;p__Firmicutes;c__Bacilli;o__Lactobacillales;f__Streptococcaceae;g__Streptococcus;s__	species	0.909090909090909	1.085386018851061	1.247741935483871	2.842924485864413	0.5018790925574876	0.6491267697219005		external_data	104.0
144	k__Bacteria;p__Firmicutes;c__Bacilli;o__Turicibacterales;f__Turicibacteraceae;g__Turicibacter;s__	species	0.15272727272727274	0.21032835407744155	0.05440860215053764	0.11878834856146456	0.04353107492565367	0.0970644043072783		user_data	104.0	**
145	k__Bacteria;p__Firmicutes;c__Clostridia;o__Clostridiales;f__Christensenellaceae;g__;s__	species	0.6218181818181819	0.8203970012557467	0.7772043010752687	1.6960031228360615	0.6808949378755559	0.762294024117394		external_data	104.0
146	k__Bacteria;p__Firmicutes;c__Clostridia;o__Clostridiales;f__Clostridiaceae;g__;s__	species	0.9745454545454545	0.6419340611332095	0.5066666666666666	0.6961913797771312	0.044554152796783486	0.0970644043072783		user_data	104.0	**
147	k__Bacteria;p__Firmicutes;c__Clostridia;o__Clostridiales;f__Clostridiaceae;g__SMB53;s__	species	0.9472727272727273	0.9238367713862062	0.41225806451612906	0.5543263450744206	0.033985890897387544	0.08108192720640657		user_data	104.0	**
148	k__Bacteria;p__Firmicutes;c__Clostridia;o__Clostridiales;f__Lachnospiraceae;g__Blautia;s__	species	4.543636363636364	2.822659199881857	6.646451612903225	4.637090449738557	0.06191681302276474	0.1302388135996086		external_data	104.0	*
149	k__Bacteria;p__Firmicutes;c__Clostridia;o__Clostridiales;f__Lachnospiraceae;g__Coprococcus;s__eutactus	species	0.18545454545454543	0.49382300171700516	1.2359139784946236	2.056658860875973	0.1386376095024022	0.2562695205953495		external_data	104.0
150	k__Bacteria;p__Firmicutes;c__Clostridia;o__Clostridiales;f__Lachnospiraceae;g__Dorea;s__	species	1.5581818181818183	0.5709612020224106	1.1916129032258065	0.9073526306748918	0.23641391076564258	0.3795065409658999		user_data	104.0
151	k__Bacteria;p__Firmicutes;c__Clostridia;o__Clostridiales;f__Lachnospiraceae;g__Dorea;s__formicigenerans	species	0.7145454545454546	0.44648859572860594	0.6337634408602151	0.45454908290629753	0.6873142840402733	0.762294024117394		user_data	104.0
152	k__Bacteria;p__Firmicutes;c__Clostridia;o__Clostridiales;f__Lachnospiraceae;g__Lachnospira;s__	species	0.4381818181818181	0.6706552858187984	1.0763440860215052	1.4645104763600194	0.13407924013547257	0.2562695205953495		external_data	104.0
153	k__Bacteria;p__Firmicutes;c__Clostridia;o__Clostridiales;f__Lachnospiraceae;g__Roseburia;s__	species	0.44	0.2864199078911304	0.6864516129032259	1.75071883556643	0.4608583906840232	0.611138300689683		external_data	104.0
154	k__Bacteria;p__Firmicutes;c__Clostridia;o__Clostridiales;f__Lachnospiraceae;g__[Ruminococcus];s__gnavus	species	0.31636363636363635	0.18504410910388255	0.26731182795698927	0.483239827332469	0.6849369121121183	0.762294024117394		user_data	104.0
155	k__Bacteria;p__Firmicutes;c__Clostridia;o__Clostridiales;f__Peptococcaceae;g__Peptococcus;s__	species	0.3054545454545454	0.5307347160710096	0.044731182795698925	0.1562021807968691	0.2644162117936382	0.40323472298529833		user_data	104.0
156	k__Bacteria;p__Firmicutes;c__Clostridia;o__Clostridiales;f__Ruminococcaceae;g__;s__	species	16.62181818181818	6.830559431610293	11.889462365591399	5.4310533574219555	0.03455950995682903	0.08108192720640657		user_data	104.0	**
157	k__Bacteria;p__Firmicutes;c__Clostridia;o__Clostridiales;f__Ruminococcaceae;g__Faecalibacterium;s__prausnitzii	species	9.609090909090911	4.840753988125581	12.433118279569893	7.2384745583753	0.2740923412105893	0.4077959222889255		external_data	104.0
158	k__Bacteria;p__Firmicutes;c__Clostridia;o__Clostridiales;f__Ruminococcaceae;g__Ruminococcus;s__	species	3.0545454545454542	2.65987136953638	4.386881720430107	3.7998092703958566	0.16730354174471854	0.3001622366596421		external_data	104.0
159	k__Bacteria;p__Firmicutes;c__Clostridia;o__Clostridiales;f__Veillonellaceae;g__Dialister;s__	species	2.7145454545454544	2.3394030459863577	1.1113978494623653	2.129888477769977	0.3438570770388156	0.4767109477129034		user_data	104.0
160	k__Bacteria;p__Firmicutes;c__Clostridia;o__Clostridiales;f__Veillonellaceae;g__Phascolarctobacterium;s__	species	0.05818181818181818	0.1777545898560035	0.889032258064516	1.1913939288006603	0.11733678541806354	0.23858479701672922		external_data	104.0
161	k__Bacteria;p__Firmicutes;c__Clostridia;o__Clostridiales;f__[Mogibacteriaceae];g__;s__	species	0.21818181818181823	0.09043512811233373	0.18322580645161285	0.1703453878506373	0.5107882778139545	0.6491267697219005		user_data	104.0
162	k__Bacteria;p__Firmicutes;c__Erysipelotrichi;o__Erysipelotrichales;f__Erysipelotrichaceae;g__;s__	species	0.31090909090909086	0.5801168306385212	0.7578494623655913	1.1074739730550485	0.25384987936728143	0.39704724721549145		external_data	104.0
163	k__Bacteria;p__Firmicutes;c__Erysipelotrichi;o__Erysipelotrichales;f__Erysipelotrichaceae;g__[Eubacterium];s__biforme	species	1.8181818181818181	2.580506709162574	0.8451612903225806	1.3841806806848342	0.5313212225482749	0.6614407056213217		user_data	104.0
164	k__Bacteria;p__Proteobacteria;c__Betaproteobacteria;o__Burkholderiales;f__Alcaligenaceae;g__Sutterella;s__	species	0.06545454545454545	0.14373989364401724	0.17634408602150536	0.4101082598907468	0.9803601116103916	0.9803601116103916		external_data	104.0
165	k__Bacteria;p__Proteobacteria;c__Deltaproteobacteria;o__Desulfovibrionales;f__Desulfovibrionaceae;g__Desulfovibrio;s__	species	0.02	0.04089898865164361	0.049892473118279566	0.11526961964092386	0.1347179968122265	0.2562695205953495		external_data	104.0
166	k__Bacteria;p__Proteobacteria;c__Gammaproteobacteria;o__Enterobacteriales;f__Enterobacteriaceae;g__;s__	species	2.809090909090909	4.672490973862491	1.97010752688172	3.6057679284764528	0.3120076078684117	0.442615443720305		user_data	104.0
167	k__Bacteria;p__Tenericutes;c__Mollicutes;o__RF39;f__;g__;s__	species	0.4981818181818182	0.6327690686299987	0.39032258064516123	0.5854773837728229	0.759285150146263	0.7875620945244519		user_data	104.0
168	k__Bacteria;p__Verrucomicrobia;c__Verrucomicrobiae;o__Verrucomicrobiales;f__Verrucomicrobiaceae;g__Akkermansia;s__muciniphila	species	0.28	0.8045778113678345	1.329462365591398	2.850565824077889	0.2845498231445837	0.41327474313856205		external_data	104.0
